# Supplementary material for: Effect of obesity on perioperative outcomes following gastrointestinal surgery: meta-analysis
Source: BJS Open. 2023 Jul 10;7(4):zrad026. doi: 10.1093/bjsopen/zrad026 (PMC10332403; doi:10.1093/bjsopen/zrad026)
Supplement: zrad026_Supplementary_Data [file zrad026_supplementary_data.zip]

Archive with 2 entries (2 files):
- Supplementary_Material.docx
- PRISMA_Checklist.docx
